# Supplementary material for: Chromium-Modified Ultrathin CoFe LDH as High-Efficiency Electrode for Hydrogen Evolution Reaction
Source: Nanomaterials (Basel). 2022 Apr 6;12(7):1227. doi: 10.3390/nano12071227 (PMC9002697; doi:10.3390/nano12071227)
Supplement: Supplementary file 1 [file nanomaterials-12-01227-s001.zip]

Archive with 1 entries (1 files):
- nanomaterials-1645680-supplementary.pdf
